# Supplementary material for: Effects of Different Na+ Concentrations on cAMP-Dependent Protein Kinase Activity in Postmortem Meat
Source: Foods. 2024 May 24;13(11):1647. doi: 10.3390/foods13111647 (PMC11171583; doi:10.3390/foods13111647)
Supplement: Supplementary file 1 [file foods-13-01647-s001.zip]

Archive with 1 entries (1 files):
- foods-2992751-supplementary.pdf
